# Supplementary material for: Wing Interferential Patterns (WIPs) and machine learning for the classification of some Aedes species of medical interest
Source: Sci Rep. 2023 Oct 17;13:17628. doi: 10.1038/s41598-023-44945-3 (PMC10582169; doi:10.1038/s41598-023-44945-3)
Supplement: Supplementary file 1 — Supplementary Information 1. [file 41598_2023_44945_MOESM1_ESM.xlsx]

## Sheet: Feuil1
Species	Class
Aedes albopictus	1
Aedes aegypti	2
Culex quinquefaciatus
Culex pipiens
Culex hortensis
Anopheles coluzzii
Anopheles gambiae
Anopheles maculipennis
Anopheles braziliensis
Glossina fuscipes fuscipes
Glossina morsitans morsitans
Glossina palpalis gambiense
Glossina palpalis palpalis
Glossina tachinoïdes
Glossina fuscipes quazensis
Phlebotomus mascittii
Phlebotomus tobbi
Phlebotomus perfiliewi
Phlebotomus perniciosus
Phlebotomus argentipes
Phlebotomus duboscqi
Phlebotomus sergenti
Phlebotomus ariasi
Phlebotomus papatasi
Lutzomyia ininii
Culicoïdes nubeculosus
Culicoïdes deltus
Culicoïdes pulicularis
Culex tritaeniorhynchus
Sergentomyia minuta
Anopheles arabiensis
Culex neavei
Culex univittatus
Aedes Detritus	34
Aedes Mariae	35
Aedes pullatus	36
Aedes punctor	37
Anopheles aquasalis
Culiseta longiareolata
Anopheles stephensi
Aedes bolense	42
Culex brumpti
Glossina longipalpis
Glossina austeni
Glossina morsitans submorsitans
Glossina swynnertoni
Lutzomyia ubiquitalis
Glossina brevipalpis
Glossina calliginea
Glossina fusca fusca
Glossina haningtoni
Glossina medicorum
Glossina morsitans centralis
Glossina nashi
Glossina nigrofusca nigrofusca
Glossina pallicera pallicera
Glossina pallidipes
Glossina tabaniformis
Anopheles apimacula
Anopheles squamosus
Anopheles dureni
Anopheles multicolor
Anopheles obscurus
Anopheles pseudopunctipennis
Anopheles punctimacula
Anopheles ziemani
Anopheles Pharoensis
Anopheles cinctus
Anopheles cinereus
Anopheles demeithoni
Anopheles flavicosta
Anopheles hargreavesi
Anopheles moucheti
Anopheles nili
Anopheles paludis
Aedes fowleri	77
Aedes frucifer	78
Aedes luteocephalus	79
Aedes opok	80
Aedes rusticus	81
Aedes simpsoni	82
Aedes taylori	83
Aedes vitattus	84
Anopheles funestus
Aedes geniculatus	86
Anopheles albimanus
Anopheles melas
Anopheles labranchiae
Anopheles rhodesiensis
Culiseta annulata
Culiseta morsitans
Anopheles machardyi
Anopheles mascarensis
Tabanus taeniola
Anopheles sergenti
Anopheles ziemanni
Culex nebulosus
Aedes irritans	99
Anopheles dthali
Anopheles marschalli
Aedes dufouri	102
Aedes berlandi	103
Aedes cantans	104
Aedes caspius	105
Aedes echinus	106
Anopheles artroparvus
Anopheles claviger
Anopheles listeri
Anopheles pretoriensis
Anopheles rufipes
Auchmeromyia luteola
Chrysomyia inclinata
Chrysomyia marginalis
Lucilia cuprina
Lucillia infernalis
Hemipyrella fernandica
Haematobia potens
Lutzia tigripes
Culex decens
Culex insignis
Orthopodomyia reunionensis
Tryciclea fasciata fasciata
Tryciclea perpendicularis
Tryciclea du curans
Culiseta subochrea
Aedes africanus	127
Aedes circumluteolus	128
Aedes macintochi	129
Aedes polynesiensis	130
Anopheles barbarellus
Anopheles brohieri
Anopheles carnevalei
